# Supplementary material for: Proximal Soil Sensing – A Contribution for Species Habitat Distribution Modelling of Earthworms in Agricultural Soils?
Source: PLoS One. 2016 Jun 29;11(6):e0158271. doi: 10.1371/journal.pone.0158271 (PMC4927140; doi:10.1371/journal.pone.0158271)
Supplement: S1 File — This file contains the PSS data as interpolated onto the measurement plots, the total sums of the earthworm abundances observed between 1997 and 2007, and the coordinates of the plot locations. (CSV) [file pone.0158271.s001.csv]

"ID"	pH	EC_SH	EC_DP	NIR	NIR_ICA1	NIR_ICA2	TC	LT	AROS	ACAL	x	y
1	7.24	2.44	7.86	0.76	-0.64	0.66	120	16	20	84	3456092.24	5815828.71
2	7.21	1.46	4.82	0.65	0.17	0.32	40	0	0	40	3456098.21	5815873.28
3	7.27	1.30	3.64	0.66	0.09	-0.06	64	4	0	60	3456104.09	5815917.89
4	7.26	1.92	6.61	0.68	-0.56	0.19	56	8	0	48	3456109.97	5815962.39
5	7.19	1.13	5.39	0.69	-0.22	0.45	72	20	0	52	3456118.46	5816026.67
6	7.30	1.91	5.61	0.76	0.17	0.28	148	32	16	100	3456130.26	5816115.75
7	7.34	2.13	6.77	0.75	0.09	-0.01	144	32	8	104	3456137.44	5816170.24
8	7.33	3.77	8.52	0.83	0.28	-0.38	236	16	76	144	3456144.84	5816224.57
9	7.39	2.13	4.79	0.74	-0.35	-0.94	116	8	16	92	3456150.56	5816269.18
10	7.48	3.07	6.30	0.79	0.60	-2.79	24	4	0	20	3456158.42	5816327.45
11	7.34	1.82	8.73	0.72	0.14	-1.03	56	4	4	48	3456169.50	5816410.67
12	7.45	1.91	5.34	0.83	-0.50	0.34	372	56	24	292	3456357.86	5816384.52
13	7.48	1.71	3.23	0.75	-0.71	0.00	132	12	20	100	3456345.85	5816295.45
14	7.39	1.45	3.80	0.69	0.07	-0.39	156	44	4	108	3456339.75	5816250.43
15	7.38	2.17	6.22	0.71	-0.15	-1.41	92	8	12	72	3456336.60	5816225.85
16	7.31	1.46	4.27	0.73	-0.49	0.34	72	24	4	44	3456321.73	5816115.16
17	7.35	0.98	2.95	0.65	-0.42	0.39	40	4	0	36	3456309.75	5816025.22
18	7.32	1.12	3.47	0.63	-0.31	-0.47	20	0	0	20	3456302.29	5815969.99
19	7.31	1.16	4.05	0.63	-1.02	-0.59	8	0	0	8	3456291.85	5815891.71
20	7.34	1.06	2.88	0.67	-0.76	0.16	48	0	0	48	3456284.99	5815840.54
21	7.31	1.20	3.32	0.66	-0.36	-0.24	60	0	0	60	3456276.86	5815779.95
22	7.24	1.30	3.64	0.69	-0.86	-0.91	12	0	0	12	3456305.02	5815776.47
23	7.23	1.43	3.48	0.70	-0.56	0.29	48	0	0	48	3456312.89	5815836.06
24	7.30	2.05	5.23	0.73	-0.67	-0.05	112	0	0	112	3456319.82	5815888.39
25	7.32	1.17	2.85	0.68	0.34	-0.12	68	0	0	68	3456330.19	5815966.67
26	7.33	1.09	2.82	0.71	0.58	0.11	112	28	0	84	3456337.44	5816021.85
27	7.34	1.90	4.05	0.74	1.21	-0.23	252	172	0	80	3456349.18	5816111.54
28	7.47	2.33	7.49	0.88	0.24	0.67	312	80	148	84	3456364.07	5816222.76
29	7.48	4.06	10.55	0.93	-0.38	1.05	536	192	188	156	3456367.15	5816246.10
30	7.43	2.09	9.96	0.71	0.57	-0.37	156	16	16	124	3456373.26	5816293.36
31	7.48	2.42	6.82	0.81	0.00	0.79	544	148	60	336	3456384.71	5816378.84
32	7.37	0.62	1.37	0.65	-0.06	0.91	0	0	0	0	3456581.68	5816415.05
33	7.20	0.61	1.34	0.70	-0.49	0.79	0	0	0	0	3456543.44	5816156.23
34	7.19	1.15	3.47	0.72	0.05	1.09	12	0	0	12	3456536.14	5816101.74
35	7.36	3.07	7.44	0.86	0.22	1.60	284	132	68	84	3456528.74	5816047.36
36	7.29	4.03	10.82	1.01	0.55	3.42	464	272	124	68	3456524.17	5816012.64
37	7.45	2.12	6.90	0.77	-0.48	0.26	320	156	36	128	3456514.88	5815943.45
38	7.47	1.37	3.87	0.71	-0.01	0.32	132	4	12	116	3456508.94	5815898.92
39	7.35	1.59	4.44	0.75	0.20	0.42	224	96	40	88	3456501.60	5815844.45
40	7.43	1.36	3.94	0.73	0.13	-0.38	116	28	8	80	3456495.66	5815799.89
41	7.47	1.26	4.23	0.70	-0.19	0.32	140	72	16	52	3456488.48	5815745.40
42	7.30	1.48	4.64	0.71	0.59	-0.34	108	36	8	64	3456479.16	5815676.22
