# Supplementary material for: Proximal Soil Sensing – A Contribution for Species Habitat Distribution Modelling of Earthworms in Agricultural Soils?
Source: PLoS One. 2016 Jun 29;11(6):e0158271. doi: 10.1371/journal.pone.0158271 (PMC4927140; doi:10.1371/journal.pone.0158271)
Supplement: S2 File — This file contains averaged data of the SOC and CC data. Samples for SOC were taken in 1996, 2004, 2005, 2006, and 2008 at the measurement plots and analyzed for total carbon after dry combustion at 1250°C using a CNS-2000 analyzer (LECO, Ltd., Mönchengladbach, Germany). Carbonate carbon was determined after treatment with phosphoric acid by electric conductivity measurement of carbon dioxide. SOC was calculated as the difference of total C and carbonate carbon. Samples for CC were taken in 2004. CC was determined by wet-sieving and sedimentation with Köhn-Pipette method after organic C destruction with H2O2 and chemical dispersion using Na4P2O7. (CSV) [file pone.0158271.s002.csv]

"ID"	X	Y	Corg	Claycontent
1.000	3456092.240	5815828.710	0.637	7.100
2.000	3456098.210	5815873.280	0.600	3.800
3.000	3456104.090	5815917.890	0.606	4.600
4.000	3456109.970	5815962.390	0.642	4.900
5.000	3456118.460	5816026.670	0.696	5.400
6.000	3456130.260	5816115.750	0.670	5.700
7.000	3456137.440	5816170.240	0.584	7.100
8.000	3456144.840	5816224.570	0.683	9.600
9.000	3456150.560	5816269.180	0.726	7.700
10.000	3456158.420	5816327.450	0.597	8.200
11.000	3456169.500	5816410.670	0.692	6.700
12.000	3456357.860	5816384.520	0.790	8.000
13.000	3456345.850	5816295.450	0.888	6.400
14.000	3456339.750	5816250.430	0.759	5.300
15.000	3456336.600	5816225.850	0.683	8.600
16.000	3456321.730	5816115.160	0.667	6.100
17.000	3456309.750	5816025.220	0.719	5.000
18.000	3456302.290	5815969.990	0.593	3.900
19.000	3456291.850	5815891.710	0.582	3.600
20.000	3456284.990	5815840.540	0.631	4.900
21.000	3456276.860	5815779.950	0.687	4.200
22.000	3456305.020	5815776.470	0.634	3.900
23.000	3456312.890	5815836.060	0.787	4.400
24.000	3456319.820	5815888.390	0.760	5.500
25.000	3456330.190	5815966.670	0.739	4.300
26.000	3456337.440	5816021.850	0.843	5.000
27.000	3456349.180	5816111.540	0.920	5.900
28.000	3456364.070	5816222.760	0.913	7.700
29.000	3456367.150	5816246.100	0.982	10.500
30.000	3456373.260	5816293.360	1.105	6.000
31.000	3456384.710	5816378.840	1.034	8.400
32.000	3456581.680	5816415.050	0.618	3.700
33.000	3456543.440	5816156.230	0.581	3.200
34.000	3456536.140	5816101.740	0.755	4.600
35.000	3456528.740	5816047.360	0.826	8.200
36.000	3456524.170	5816012.640	1.001	7.200
37.000	3456514.880	5815943.450	0.872	8.200
38.000	3456508.940	5815898.920	0.807	5.600
39.000	3456501.600	5815844.450	0.881	6.400
40.000	3456495.660	5815799.890	0.853	6.000
41.000	3456488.480	5815745.400	0.795	5.700
42.000	3456479.160	5815676.220	0.804	5.100
